# Supplementary material for: What Do We Have to Know about PD-L1 Expression in Prostate Cancer? A Systematic Literature Review. Part 1: Focus on Immunohistochemical Results with Discussion of Pre-Analytical and Interpretation Variables
Source: Cells. 2021 Nov 14;10(11):3166. doi: 10.3390/cells10113166 (PMC8625301; doi:10.3390/cells10113166)
Supplement: Supplementary file 1 [file cells-10-03166-s001.zip]

Archive with 1 entries (1 files):
- cells-1398278-supplementary.pdf
